# Supplementary material for: Multivariate analysis of craniodental morphology in mouse-eared bats (Chiroptera, Vespertilionidae, Myotis) from Vietnam
Source: Biodivers Data J. 2024 Jun 27;12:e122597. doi: 10.3897/BDJ.12.e122597 (PMC11224683; doi:10.3897/BDJ.12.e122597)
Supplement: Supplementary material 1 — List of species and collection data [file bdj-12-e122597-s001.xlsx]

## Sheet: Sheet1
No.	IEBR Catalog No.	Voucher	Sex	Species	Size	Province/Locality
1	IEBR-M-5973	XS 15.93		Myotis alticraniatus	Small	Xuan Son, Phu Tho
2	IEBR-M-5983	XS 15.101	M	Myotis alticraniatus	Small	Xuan Son, Phu Tho
3	IEBR-M-1939	NH 61		Myotis alticraniatus	Small	Na Hang, Tuyen Quang
4	IEBR-M-6276	NH 2016-91		Myotis alticraniatus	Small	Na Hang, Tuyen Quang
5	IEBR-M-1896	NH 17	F	Myotis alticraniatus	Small	Na Hang, Tuyen Quang
6		NH 60		Myotis alticraniatus	Small	Na Hang, Tuyen Quang
7	IEBR-M-6287	NH 2016-102		Myotis alticraniatus	Small	Na Hang, Tuyen Quang
8	IEBR-M-1272	NTS 1659	F	Myotis alticraniatus	Small	Na Hang, Tuyen Quang
9	IEBR-M-1274	NTS 1661		Myotis alticraniatus	Small	Na Hang, Tuyen Quang
10	IEBR-M-1885	NH 04	M	Myotis alticraniatus	Small	Na Hang, Tuyen Quang
11	IEBR-M-1937	NH 58	F	Myotis alticraniatus	Small	Na Hang, Tuyen Quang
12	IEBR-M-1271	NTS 1658		Myotis alticraniatus	Small	Na Hang, Tuyen Quang
13	IEBR-M-1377	QH. B 019	M	Myotis alticraniatus	Small	Pu Huong, Nghe An
14	IEBR-M-1631	PH 002	F	Myotis alticraniatus	Small	Pu Huong, Nghe An
15	IEBR-M4993	B190913.2	M	Myotis alticraniatus	Small	Tam Đao, Vinh Phuc
16	IEBR-M-6342	XL2016-47	M	Myotis alticraniatus	Small	Xuan Lien, Thanh Hoa
17	IEBR-M-5590	B200714.23	M	Myotis alticraniatus	Small	Xuan Lien, Thanh Hoa
18	IEBR-M-2947	XN 13		Myotis alticraniatus	Small	Xuan Nha, Son La
19	IEBR-M-5993	XS 15.108	M	Myotis alticraniatus	Small	Xuan Son, Phu Tho
20	IEBR-M-4456	B 52	F	Myotis rosetti	Small	Vinh Cuu, Dong Nai
21	IEBR-M-4457	B 53	M	Myotis rosetti	Small	Vinh Cuu, Dong Nai
22	IEBR-M-2486	PQ 12	F	Myotis aff. siligorensis	Small	Phu Quoc, Kien Giang
23	IEBR-M-2485	PQ 11	F	Myotis aff. siligorensis	Small	Phu Quoc, Kien Giang
24	IEBR-M-4904	B280813.5	F	Myotis annamiticus	Small	Bac Huong Hoa, Quang Tri
25	IEBR-M-4905	B280813.6	M	Myotis annamiticus	Small	Bac Huong Hoa, Quang Tri
26	IEBR-M-4906	B280813.7	F	Myotis annamiticus	Small	Bac Huong Hoa, Quang Tri
27	IEBR-M-4803	B250813.16	M	Myotis annamiticus	Small	Bac Huong Hoa, Quang Tri
28	IEBR-M-4907	B280813.8	M	Myotis annamiticus	Small	Bac Huong Hoa, Quang Tri
29		LV 06		Myotis muricola	Medium	Kon Ka Kinh, Gia Lai
30		BV-03		Myotis muricola	Medium	Ba Vi, Ha Noi
31	IEBR-M-4222	XL 35	M	Myotis muricola	Medium	Xuan Lien, Thanh Hoa
32	IEBR-M-4226	XL 39	M	Myotis muricola	Medium	Xuan Lien, Thanh Hoa
33	IEBR-M-5671	B20140918.15	M	Myotis muricola	Medium	KonTum, Ngoc Linh
34	IEBR-M-2477	PQ 03		Myotis muricola	Medium	Phu Quoc, Kien Giang
35	IEBR-M-2756	PQ 169	M	Myotis muricola	Medium	Phu Quoc, Kien Giang
36	IEBR-M-2785	PQ 198	F	Myotis muricola	Medium	Phu Quoc, Kien Giang
37	IEBR-M-3659	TJO 430V1	M	Myotis muricola	Medium	Ba To, Quang Ngai
38	IEBR-M-2738	PQ 151	F	Myotis muricola	Medium	Phu Quoc, Kien Giang
39	IEBR-M-3066	PM 15	M	Myotis muricola	Medium	Pu Mat, Nghe An
40	IEBR-M-2177	PH 20	M	Myotis muricola	Medium	Nghe An, Pu Huong
41	IEBR-M-2175	PH 18	M	Myotis muricola	Medium	Pu Huong, Nghe An
42	IEBR-M-3065	PM 14	M	Myotis muricola	Medium	Pu Mat, Nghe An
43	IEBR-M-2742	PQ 155	M	Myotis muricola	Medium	Kien Giang, Phu Quoc
44	IEBR-M-2176	PH 19	F	Myotis muricola	Medium	Pu Huong, Nghe An
45	IEBR-M-3067	PM 16	M	Myotis muricola	Medium	Pu Mat, Nghe An
46	IEBR-M-5664	B20140918.8	M	Myotis muricola	Medium	Ngoc Linh, Kon Tum
47	IEBR-M-485	#0027	F	Myotis muricola	Medium	Na Hang, Tuyen Quang
48	IEBR-M-1163	NTS 1547	M	Myotis muricola	Medium	Cuc Phuong, Ninh Binh
49	IEBR-M-489	#0031		Myotis muricola	Medium	Na Hang, Tuyen Quang
50	IEBR-M-5936	XS 15.51	M	Myotis muricola	Medium	Xuan Son, Phu Tho
51	IEBR-M-1160	NTS 1544	F	Myotis muricola	Medium	Cuc Phuong, Ninh Binh
52	IEBR-M-4685	AVA 13-120		Myotis muricola	Medium	Ta Xua, Son La
53	IEBR-M-4712	AVA 13-161	M	Myotis muricola	Medium	Ta Xua, Son La
54	IEBR-M-3660	TJO 431V	M	Myotis muricola	Medium	Ba To, Quang Ngai
55	IEBR-M-4269	XL 82	F	Myotis muricola	Medium	Xuan Lien, Thanh Hoa
56	IEBR-M-5883	B010715.2		Myotis muricola	Medium	Tam Đao, Vinh Phuc
57	IEBR-M-986.1	TĐ 91		Myotis muricola	Medium	Tam Đao, Vinh Phuc
58	IEBR-M-4139	NL 12	F	Myotis muricola	Medium	Ngoc Linh, KonTum
59	IEBR-M-5989	XS 15.107	M	Myotis laniger	Medium	Xuan Son, Phu Tho
60	IEBR-M-5151	2.01404e+07	F	Myotis laniger	Medium	Xuan Lien, Thanh Hoa
61	IEBR-M-5244	2.01404e+07	M	Myotis laniger	Medium	Xuan Lien, Thanh Hoa
62	IEBR-M-5237	2.01404e+07	F	Myotis laniger	Medium	Xuan Lien, Thanh Hoa
63	IEBR-M-5591	B200714.24	M	Myotis laniger	Medium	Xuan Lien, Thanh Hoa
64	IEBR-M-5250	2.01404e+07	M	Myotis laniger	Medium	Xuan Lien, Thanh Hoa
65	IEBR-M-5217	2.01404e+07	F	Myotis laniger	Medium	Xuan Lien, Thanh Hoa
66	IEBR-M-5240	2.01404e+07	F	Myotis laniger	Medium	Xuan Lien, Thanh Hoa
67	IEBR-M-5201	2.01408e+07	F	Myotis laniger	Medium	Xuan Lien, Thanh Hoa
68	IEBR-M-5243	2.01404e+07	F	Myotis laniger	Medium	Xuan Lien, Thanh Hoa
69	IEBR-M-5196	2.01404e+07	M	Myotis laniger	Medium	Xuan Lien, Thanh Hoa
70	IEBR-M-5191	2.01404e+07	M	Myotis laniger	Medium	Xuan Lien, Thanh Hoa
71	IEBR-M-5255	2.01404e+07	M	Myotis laniger	Medium	Xuan Lien, Thanh Hoa
72	IEBR-M-5193	2.01404e+07	F	Myotis laniger	Medium	Xuan Lien, Thanh Hoa
73	IEBR-M-5198	2.01404e+07	F	Myotis laniger	Medium	Xuan Lien, Thanh Hoa
74	IEBR-M-5246	2.01404e+07	M	Myotis laniger	Medium	Xuan Lien, Thanh Hoa
75	IEBR-M-1952	NH 104	F	Myotis laniger	Medium	Na Hang, Tuyen Quang
76	IEBR-M-6343	XL2016-48		Myotis laniger	Medium	Xuan Lien, Thanh Hoa
77	IEBR-M-5215	2.01404e+07	F	Myotis laniger	Medium	Xuan Lien, Thanh Hoa
78	IEBR-M-5189	2.01404e+07	F	Myotis laniger	Medium	Xuan Lien, Thanh Hoa
79	IEBR-M-5241	2.01404e+07	F	Myotis laniger	Medium	Xuan Lien, Thanh Hoa
80	IEBR-M-5254	20140421,20	F	Myotis laniger	Medium	Xuan Lien, Thanh Hoa
81	IEBR-M-5239	2.01404e+07	F	Myotis laniger	Medium	Xuan Lien, Thanh Hoa
82	IEBR-M-5258	2.01404e+07	M	Myotis laniger	Medium	Xuan Lien, Thanh Hoa
83	IEBR-M-5242	20140421,10	M	Myotis laniger	Medium	Xuan Lien, Thanh Hoa
84	IEBR-M-5249	2.01404e+07	M	Myotis laniger	Medium	Xuan Lien, Thanh Hoa
85	IEBR-M-6345	XL2016-50		Myotis laniger	Medium	Xuan Lien, Thanh Hoa
86	IEBR-M-5152	2.01404e+07	F	Myotis laniger	Medium	Xuan Lien, Thanh Hoa
87	IEBR-M-6331	XL2016-36		Myotis laniger	Medium	Xuan Lien, Thanh Hoa
88	IEBR-M-6339	XL2016-44	M	Myotis laniger	Medium	Xuan Lien, Thanh Hoa
89	IEBR-M-6337	XL2016-42	F	Myotis laniger	Medium	Xuan Lien, Thanh Hoa
90	IEBR-M-4250	XL 63	M	Myotis laniger	Medium	Xuan Lien, Thanh Hoa
91	IEBR-M-4252	XL 65	F	Myotis laniger	Medium	Xuan Lien, Thanh Hoa
92	IEBR-M-1931	NH 52	M	Myotis laniger	Medium	Na Hang, Tuyen Quang
93	IEBR-M-1908	NH 29	F	Myotis laniger	Medium	Na Hang, Tuyen Quang
94	IEBR-M-1319	NTS 1706		Myotis laniger	Medium	Na Hang, Tuyen Quang
95	IEBR-M-1925	NH 46	M	Myotis laniger	Medium	Na Hang, Tuyen Quang
96	IEBR-M-1907	NH 28	F	Myotis laniger	Medium	Na Hang, Tuyen Quang
97	IEBR-M-5275	B200514.5		Myotis laniger	Medium	Na Hang, Tuyen Quang
98	IEBR-M-5257	2.01404e+07	F	Myotis laniger	Medium	Xuan Lien, Thanh Hoa
99	IEBR-M-5234	2.01404e+07	F	Myotis laniger	Medium	Xuan Lien, Thanh Hoa
100	IEBR-M-6340	XL2016-45		Myotis laniger	Medium	Xuan Lien, Thanh Hoa
101	IEBR-M-5256	2.01404e+07	F	Myotis laniger	Medium	Xuan Lien, Thanh Hoa
102	IEBR-M-4264	XL 77	F	Myotis laniger	Medium	Xuan Lien, Thanh Hoa
103	IEBR-M-4247	XL 60	F	Myotis laniger	Medium	Xuan Lien, Thanh Hoa
104	IEBR-M-5399	B310514.17		Myotis laniger	Medium	Na Hang, Tuyen Quang
105	IEBR-M-1318	NTS 1705		Myotis laniger	Medium	Na Hang, Tuyen Quang
106	IEBR-M-1513	BB 08	M	Myotis laniger	Medium	Ba Be, Bac Kan
107	IEBR-M1911	NH 32	F	Myotis laniger	Medium	Na Hang, Tuyen Quang
108	IEBR-M-5988	XS 15.106		Myotis laniger	Medium	Xuan Son, Phu Tho
109	IEBR-M-1910	NH 31	F	Myotis laniger	Medium	Na Hang, Tuyen Quang
110	IEBR-M-5965	XS 15.65		Myotis laniger	Medium	Xuan Son, Phu Tho
111	IEBR-M-5909	XS 15.25	F	Myotis laniger	Medium	Xuan Son, Phu Tho
112	IEBR-M-5457	B20140615.8		Myotis laniger	Medium	Hoang Lien, Lao Cai
113	IEBR-M-4205	XL 18	M	Myotis laniger	Medium	Xuan Lien, Thanh Hoa
114	IEBR-M-4206	XL 19	F	Myotis laniger	Medium	Xuan Lien, Thanh Hoa
115	IEBR-M-5459	B20140615.10	M	Myotis laniger	Medium	Hoang Lien, Lao Cai
116	IEBR-M-5465	B20140615.16	M	Myotis laniger	Medium	Hoang Lien, Lao Cai
117	IEBR-M-4216	XL 29	F	Myotis laniger	Medium	Xuan Lien, Thanh Hoa
118	IEBR-M-4210	XL 23	M	Myotis laniger	Medium	Xuan Lien, Thanh Hoa
119	IEBR-M-4267	XL 80	F	Myotis laniger	Medium	Xuan Lien, Thanh Hoa
120	IEBR-M-4261	XL 74	F	Myotis laniger	Medium	Xuan Lien, Thanh Hoa
121	IEBR-M-4263	XL 76	M	Myotis laniger	Medium	Xuan Lien, Thanh Hoa
122	IEBR-M-4260	XL 73	M	Myotis laniger	Medium	Xuan Lien, Thanh Hoa
123	IEBR-M-4259	XL 72	F	Myotis laniger	Medium	Xuan Lien, Thanh Hoa
124	IEBR-M-4225	XL 38	M	Myotis laniger	Medium	Xuan Lien, Thanh Hoa
125	IEBR-M-4253	XL 66	M	Myotis laniger	Medium	Xuan Lien, Thanh Hoa
126	IEBR-M-4258	XL 71	M	Myotis laniger	Medium	Xuan Lien, Thanh Hoa
127	IEBR-M-4265	XL 78	F	Myotis laniger	Medium	Xuan Lien, Thanh Hoa
128	IEBR-M-4217	XL 30	M	Myotis laniger	Medium	Xuan Lien, Thanh Hoa
129	IEBR-M-4191	XL 04		Myotis laniger	Medium	Xuan Lien, Thanh Hoa
130	IEBR-M-4204	XL 17	M	Myotis laniger	Medium	Xuan Lien, Thanh Hoa
131	IEBR-M-4249	XL 62	M	Myotis laniger	Medium	Xuan Lien, Thanh Hoa
132	IEBR-M-4266	XL 79	F	Myotis laniger	Medium	Xuan Lien, Thanh Hoa
133		NTS.2022.79		Myotis laniger	Medium	Na Hang, Tuyen Quang
134		NTS.2022.80		Myotis laniger	Medium	Na Hang, Tuyen Quang
135		NTS.2022.81		Myotis laniger	Medium	Na Hang, Tuyen Quang
136		NTS.2022.96	M	Myotis laniger	Medium	Na Hang, Tuyen Quang
137		NTS.2022.97	M	Myotis laniger	Medium	Na Hang, Tuyen Quang
138		NTS.2022.98		Myotis laniger	Medium	Na Hang, Tuyen Quang
139		NTS.2022.100	M	Myotis laniger	Medium	Na Hang, Tuyen Quang
140		NTS.2022.102		Myotis laniger	Medium	Na Hang, Tuyen Quang
141		NTS.2022.103		Myotis laniger	Medium	Na Hang, Tuyen Quang
142		NTS.2022.104		Myotis laniger	Medium	Na Hang, Tuyen Quang
143		NTS.2022.107		Myotis laniger	Medium	Na Hang, Tuyen Quang
144		B 12	F	Myotis ater	Medium	Ba Be, Bac Kan
145	IEBR-M-1491	YĐ 12		Myotis ater	Medium	Yok Don, Dak Lak
146	IEBR-M-2818	PQ 231	F	Myotis ater	Medium	Phu Quoc, Kien Giang
147	IEBR-M-1486	YĐ 07	F	Myotis ater	Medium	Yok Don, Dak Lak
148	IEBR-M-1483	YĐ 04		Myotis ater	Medium	Yok Don, Dak Lak
149	IEBR-M-1482	YĐ 03	F	Myotis ater	Medium	Yok Don, Dak Lak
150	IEBR-M-1485	YĐ 06		Myotis ater	Medium	Yok Don, Dak Lak
151	IEBR-M-1484	YĐ 05		Myotis ater	Medium	Yok Don, Dak Lak
152	IEBR-M-1487	YĐ 08	F	Myotis ater	Medium	Yok Don, Dak Lak
153	IEBR-M-1623	PM 027		Myotis ater	Medium	Nghe An, Pu Mat
154	IEBR-M-1375	QH.B 017		Myotis ater	Medium	Pu Huong, Nghe An
155	IEBR-M-4435	B 31	M	Myotis ater	Medium	Vinh Cuu, Dong Nai
156	IEBR-M-1817	PL 16	F	Myotis ater	Medium	Vinh Cuu, Dong Nai
157	IEBR-M-4455	B 51	F	Myotis ater	Medium	Vinh Cuu, Dong Nai
158	IEBR-M-2426	VC 52	F	Myotis ater	Medium	Vinh Cuu, Dong Nai
159	IEBR-M-2417	VC 43	M	Myotis ater	Medium	Vinh Cuu, Dong Nai
160	IEBR-M-4453	B 49	F	Myotis ater	Medium	Vinh Cuu, Dong Nai
161	IEBR-M-4452	B 48	M	Myotis ater	Medium	Vinh Cuu, Dong Nai
162	IEBR-M-4451	B 47	M	Myotis ater	Medium	Vinh Cuu, Dong Nai
163	IEBR-M-4450	B 46	M	Myotis ater	Medium	Vinh Cuu, Dong Nai
164	IEBR-M-4425	B 21	F	Myotis ater	Medium	Vinh Cuu, Dong Nai
165	IEBR-M-4454	B 50	F	Myotis ater	Medium	Vinh Cuu, Dong Nai
166	IEBR-M-1819	PL 18	M	Myotis ater	Medium	Vinh Cuu, Dong Nai
167	IEBR-M-4445	B 41	M	Myotis ater	Medium	Vinh Cuu, Dong Nai
168	IEBR-M-2418	VC 44	M	Myotis ater	Medium	Vinh Cuu, Dong Nai
169	IEBR-M-2421	VC 47	F	Myotis ater	Medium	Vinh Cuu, Dong Nai
170	IEBR-M-1540	BB 35		Myotis horsfieldii	Medium	Ba Be, Bac Kan
171	IEBR-M-526	NH-02		Myotis horsfieldii	Medium	Na Hang, Tuyen Quang
172	IEBR-M-1941	NH 63	M	Myotis horsfieldii	Medium	Na Hang, Tuyen Quang
173	IEBR-M-527	NH-03		Myotis horsfieldii	Medium	Na Hang, Tuyen Quang
174	IEBR-M-3093	ST 20	F	Myotis horsfieldii	Medium	Song Thanh, Quang Nam
175	IEBR-M-1892	NH 12		Myotis horsfieldii	Medium	Na Hang, Tuyen Quang
176	IEBR-M-3208	KT 40	F	Myotis horsfieldii	Medium	Konplong, Kon tum
177	IEBR-M-1529	BB 24		Myotis horsfieldii	Medium	Ba Be, Bac Kan
178	IEBR-M-1528	BB 23	F	Myotis horsfieldii	Medium	Ba Be, Bac Kan
179	IEBR-M-952	TĐ 56		Myotis horsfieldii	Medium	Tam Dao, Vinh Phuc
180		NTS.2022.110	F	Myotis horsfieldii	Medium	Na Hang, Tuyen Quang
181		NTS.2022.117		Myotis horsfieldii	Medium	Na Hang, Tuyen Quang
182		NTS.2022.120	F	Myotis horsfieldii	Medium	Na Hang, Tuyen Quang
183		KT 14		Myotis montivagus	Medium	Konplong, Kon tum
184		HM 01		Myotis hasseltii	Medium	Hon Me, Kien Giang
185		ĐK-10.08		Myotis hasseltii	Medium	Kon Ka Kinh, Gia Lai
186		TCL 17.34B		Myotis altarium	Medium	Tay Con Linh, Ha Giang
187	IEBR-M-1361	QH.B 003		Myotis annectans	Large	Pu Huong, Nghe An
188		AL-2016.6		Myotis indochinensis	Large	A Luoi, Thua Thien Hue
189	IEBR-M-4711	AVA 13-160		Myotis indochinensis	Large	Ta Xua, Son La
190	IEBR-M-839-8	AL-08		Myotis indochinensis	Large	A Luoi, Thua Thien Hue
191	IEBR-M-839-12	AL-12		Myotis indochinensis	Large	A Luoi, Thua Thien Hue
192		AL-2016.4	F	Myotis indochinensis	Large	A Luoi, Thua Thien Hue
193		AL-2016.1		Myotis indochinensis	Large	A Luoi, Thua Thien Hue
194	IEBR-M-839.13	AL-13		Myotis indochinensis	Large	A Luoi, Thua Thien Hue
195	IEBR-M-839-5	AL-05	F	Myotis indochinensis	Large	A Luoi, Thua Thien Hue
196		AL-2016.2		Myotis indochinensis	Large	A Luoi, Thua Thien Hue
197		AL-2016.5		Myotis indochinensis	Large	A Luoi, Thua Thien Hue
198	IEBR-M-839.11	AL-11	F	Myotis indochinensis	Large	A Luoi, Thua Thien Hue
199	IEBR-M-839-9	AL-09	F	Myotis indochinensis	Large	A Luoi, Thua Thien Hue
200	IEBR-M-839-4	AL-04		Myotis indochinensis	Large	A Luoi, Thua Thien Hue
201		AL-2016.3	F	Myotis indochinensis	Large	A Luoi, Thua Thien Hue
202	IEBR-M-5933	XS 15.53		Myotis indochinensis	Large	Xuan Son, Phu Tho
203		T10.06.07.14		Myotis pilosus	Large
204		LT 02		Myotis pilosus	Large	Le Thuy, Hai Duong
205		LT 01		Myotis pilosus	Large	Le Thuy, Hai Duong
206		NTS.2019.04.37	F	Myotis chinensis	Extra-Large	Na Hang, Tuyen Quang
207	IEBR-M-559	BB-24	M	Myotis chinensis	Extra-Large	Na Hang, Tuyen Quang
208	IEBR-M-530	NH-06	M	Myotis chinensis	Extra-Large	Na Hang, Tuyen Quang
209	IEBR-M-558	BB-23	F	Myotis chinensis	Extra-Large	Na Hang, Tuyen Quang

## Sheet: Sheet2
1	XS 15.93		XS 15.93	XS 15.93
2	NH 61		NH 61	NH 61
3	NH 2016-91		NH 2016-91	NH 2016-91
4	NH 60		NH 60	NH 60
5	NH 2016-102		NH 2016-102	NH 2016-102
6	NTS 1661		NTS 1661	NTS 1661
7	NTS 1658		NTS 1658	NTS 1658
8	QH. B 019		QH. B 019	XN 13
9	B190913.2		B190913.2	LV 06
10	XL2016-47		XL2016-47	BV-03
11	XN 13		XN 13	PQ 03
12	PQ 12		LV 06	#0031
13	PQ 11		BV-03	AVA 13-120
14	LV 06		PQ 03	B010715.2
15	BV-03		TJO 430V1	TĐ 91
16	PQ 03		NTS 1547	XL2016-48
17	TJO 430V1		#0031	XL2016-50
18	#0027		XS 15.51	XL2016-36
19	NTS 1547		AVA 13-120	NTS 1706
20	#0031		TJO 431V	B200514.5
21	XS 15.51		B010715.2	XL2016-45
22	AVA 13-120		TĐ 91	B310514.17
23	TJO 431V		2.01404e+07	NTS 1705
24	B010715.2		B200714.24	XS 15.106
25	TĐ 91		XL2016-48	XS 15.65
26	2.01404e+07		XL2016-50	B20140615.8
27	B200714.24		XL2016-36	XL 04
28	NH 104		NTS 1706	NTS.2022.79
29	XL2016-48		B200514.5	NTS.2022.80
30	XL2016-50		XL2016-45	NTS.2022.81
31	XL2016-36		B310514.17	NTS.2022.98
32	NTS 1706		NTS 1705	NTS.2022.102
33	B200514.5		XS 15.106	NTS.2022.103
34	XL2016-45		XS 15.65	NTS.2022.104
35	B310514.17		B20140615.8	NTS.2022.107
36	NTS 1705		B20140615.10	YĐ 12
37	XS 15.106		B20140615.16	YĐ 04
38	XS 15.65		XL 04	YĐ 06
39	XS 15.25		NTS.2022.79	YĐ 05
40	B20140615.8		NTS.2022.80	PM 027
41	B20140615.10		NTS.2022.81	QH.B 017
42	B20140615.16		NTS.2022.96	BB 35
43	XL 04		NTS.2022.97	NH-02
44	NTS.2022.79		NTS.2022.98	NH-03
45	NTS.2022.80		NTS.2022.100	NH 12
46	NTS.2022.81		NTS.2022.102	BB 24
47	NTS.2022.96		NTS.2022.103	TĐ 56
48	NTS.2022.97		NTS.2022.104	NTS.2022.117
49	NTS.2022.98		NTS.2022.107	KT 14
50	NTS.2022.100		YĐ 12	HM 01
51	NTS.2022.102		YĐ 04	ĐK-10.08
52	NTS.2022.103		YĐ 06	TCL 17.34B
53	NTS.2022.104		YĐ 05	QH.B 003
54	NTS.2022.107		PM 027	AL-2016.6
55	YĐ 12		QH.B 017	AVA 13-160
56	YĐ 07		BB 35	AL-08
57	YĐ 04		NH-02	AL-12
58	YĐ 03		NH-03	AL-2016.1
59	YĐ 06		NH 12	AL-13
60	YĐ 05		BB 24	AL-2016.2
61	YĐ 08		TĐ 56	AL-2016.5
62	PM 027		NTS.2022.117	AL-04
63	QH.B 017		KT 14	XS 15.53
64	BB 35		HM 01	T10.06.07.14
65	NH-02		ĐK-10.08	LT 02
66	NH-03		TCL 17.34B	LT 01
67	NH 12	1	QH.B 003
68	KT 40	2	AL-2016.6
69	BB 24	3	AVA 13-160
70	TĐ 56	4	AL-08
71	NTS.2022.110	5	AL-12
72	NTS.2022.117	6	AL-2016.1
73	NTS.2022.120	7	AL-13
74	KT 14	8	AL-2016.2
75	HM 01	9	AL-2016.5
76	ĐK-10.08	10	AL-04
77	TCL 17.34B	11	XS 15.53
78	QH.B 003	12	T10.06.07.14
79	AL-2016.6	13	LT 02
80	AVA 13-160	14	LT 01
81	AL-08
82	AL-12
83	AL-2016.4
84	AL-2016.1
85	AL-13
86	AL-05
87	AL-2016.2
88	AL-2016.5
89	AL-11
90	AL-09
91	AL-04
92	AL-2016.3
93	XS 15.53
94	T10.06.07.14
95	LT 02
96	LT 01
